# Supplementary material for: Immunohistochemical and molecular evolutionary features of jejunoileal adenocarcinoma unveiled through comparative analysis with colorectal adenocarcinoma
Source: Neoplasia. 2025 May 21;66:101180. doi: 10.1016/j.neo.2025.101180 (PMC12148733; doi:10.1016/j.neo.2025.101180)
Supplement: Supplementary file 1 [file mmc1.xlsx]

## Sheet: Supplementary Table S1A
Supplementary Table S1A: Primary antibody for immunohistochemical analysis
Name [clone]	Clonality	Company	Catalogue No.	RRID	Dillution	Antigen retrieval	Cutoff value	Reference
Cytokeratin
CK7 [OV-TL]	monoclonal	Dako	M7018	AB_2134589	x50	Protein K	0.1	[1]
CK17 [E3]	monoclonal	Dako	M7046	AB_2133155	x50	Tris-EDTA buffer (pH 9.0)	0.1
CK19 [RCK108]	monoclonal	Dako	M0888	AB_2234418	x100	Tris-EDTA buffer (pH 9.0)	0.3
CK20 [Ks20.8]	monoclonal	Dako	M7019	AB_2133718	x50	Tris-EDTA buffer (pH 9.0)	0.3	[1]
Mucin and intestinal marker
MUC-1 [Ma695]	monoclonal	Leica Biosystems	NCL-MUC-1	AB_442111	x100	Tris-EDTA buffer (pH 9.0)	0.05	[2]
MUC-2 [Ccp58]	monoclonal	Leica Biosystems	NCL-MUC-2	AB_442112	x100	Tris-EDTA buffer (pH 9.0)	0.05	[2]
MUC-5AC [CLH2]	monoclonal	Leica Biosystems	NCL-MUC-5AC	AB_442113	Ready to use	Tris-EDTA buffer (pH 9.0)	0.05	[2]
MUC-6 [MUC6/916]	monoclonal	Abcam	ab216017		x100	Tris-EDTA buffer (pH 9.0)	0.05
CD10 [56C6]	monoclonal	Leica Biosystems	NCL-CD10-270	AB_442048	x50	Tris-EDTA buffer (pH 9.0)	0.05	[3]
CDX2 [CDX2-88]	monoclonal	BIOCARE Medical	ACR226		x100	Tris-EDTA buffer (pH 9.0)	0.05	[4]
SATB2 [EPNCIR130A]	monoclonal	Abcam	ab92446	AB_10563678	x500	Tris-EDTA buffer (pH 9.0)	0.05	[4]
MMR protein and BRAF V600E
MLH1 [M1]	monoclonal	Roche Diagnostics	114336		Ready to use		0.05	[5]
PMS2 [A16-4]	monoclonal	Roche Diagnostics	114367		Ready to use		0.05	[5]
MSH2 [G219-1129]	monoclonal	Roche Diagnostics	114343		Ready to use		0.05	[5]
MSH6 [SP93]	monoclonal	Roche Diagnostics	114350		Ready to use		0.05	[5]
BRAF V600E [VE1]	monoclonal	Roche Diagnostics	111328		Ready to use		0.05
Wnt signaling pathway
β-catenin	polyclonal	Leica Biosystems	NCL-B-CAT	AB_563467	x100	Tris-EDTA buffer (pH 9.0)	30% for cytoplasm	[6]
							1% for nucleus	[6]
CD117	polyclonal	Dako	A4502	AB_2335702	x100	Tris-EDTA buffer (pH 9.0)	0.1
c-Myc [Y69]	monoclonal	Abcam	ab32072	AB_731658	x20	Citrate buffer (pH 6.0)	0.1	[7]
Cyclin D1 [SP4]	monoclonal	NICHIREI BIOSCIENCE	413521		Ready to use	Tris-EDTA buffer (pH 9.0)	0.01	[8]
Neuroendocrine marker
Synaptophysin [27G12]	monoclonal	Leica Biosystems	NCL-SYNAP-299	AB_442136	x100	Tris-EDTA buffer (pH 9.0)	0.02	[9]
Chromogranin A [5H7]	monoclonal	Leica Biosystems	NCL-L-CHROM-430	AB_2888653	x200	Tris-EDTA buffer (pH 9.0)	0.02	[9]
Enteroblastic marker
AFP	polyclonal	Dako	A0008	AB_2650473	x1000	none	0.05
SALL4 [6E3]	monoclonal	Abnova	H00057167-M03	AB_566160	x2500	Tris-EDTA buffer (pH 9.0)	0.05	[10]
Glypican 3 [SP86]	monoclonal	Abcam	ab95363	AB_10697595	x200	Tris-EDTA buffer (pH 9.0)	0.05
Transcriptional factor and others
p16INK4a [E6H4]	monoclonal	Roche Diagnostics	9517		Ready to use		0.5	[11]
p27 [SX53G8]	monoclonal	Dako	M7203	AB_2078032	x50	Tris-EDTA buffer (pH 9.0)	0.5	[12]
p53 [DO-7]	monoclonal	Dako	M7001	AB_2206626	x100	Citrate buffer (pH 6.0)	0.5	[11]
p63 [DAK-p63]	monoclonal	Dako	M7317		x200	Tris-EDTA buffer (pH 9.0)	0.5	[11]
HER2	polyclonal	NICHIREI BIOSCIENCE	727011		Ready to use		0.3	[13]
Villin 1	polyclonal	Sigma Aldrich	HPA006884	AB_1080566	x1000	Tris-EDTA buffer (pH 9.0)	0.5	[14]
ARL13B [N295B/66]	monoclonal	BioLegend	AB_2801215		x800	Tris-EDTA buffer (pH 9.0)	0.15	[15]

## Sheet: Supplementary Table S1B
Supplementary Table S1B: References describing the cutoff value of the expression level in the immunohistochemical analysis
[1] Hrudka J, Fišerová H, Jelínková K, Matěj R, Waldauf P. Cytokeratin 7 expression as a predictor of an unfavorable prognosis in colorectal carcinoma. Sci Rep. 2021 Sep 9;11(1):17863.
[2] Lau SK, Weiss LM, Chu PG. Differential expression of MUC1, MUC2, and MUC5AC in carcinomas of various sites: an immunohistochemical study. Am J Clin Pathol. 2004 Jul;122(1):61-9.
[3] Fujimoto Y, Nakanishi Y, Sekine S, Yoshimura K, Akasu T, Moriya Y, et al. CD10 expression in colorectal carcinoma correlates with liver metastasis. Dis Colon Rectum. 2005 Oct;48(10):1883-9.
[4] Ma C, Olevian D, Miller C, Herbst C, Jayachandran P, Kozak MM, et al. SATB2 and CDX2 are prognostic biomarkers in DNA mismatch repair protein deficient colon cancer. Mod Pathol. 2019 Jul;32(8):1217-1231.
[5] Chen W, Frankel WL. A practical guide to biomarkers for the evaluation of colorectal cancer. Mod Pathol. 2019 Jan;32(Suppl 1):1-15.
[6] Aust DE, Terdiman JP, Willenbucher RF, Chew K, Ferrell L, Florendo C, et al. Altered distribution of beta-catenin, and its binding proteins E-cadherin and APC, in ulcerative colitis-related colorectal cancers. Mod Pathol. 2001 Jan;14(1):29-39.
[7] Toon CW, Chou A, Clarkson A, DeSilva K, Houang M, Chan JC, et al. Immunohistochemistry for myc predicts survival in colorectal cancer. PLoS One. 2014 Feb 4;9(2):e87456.
[8] Jun SY, Kim J, Yoon N, Maeng LS, Byun JH. Prognostic Potential of Cyclin D1 Expression in Colorectal Cancer. J Clin Med. 2023 Jan 10;12(2):572.
[9] Pooja KS, Kausalya KS, Radha RP, Hanaganahalli BS, Kirthinath B, Binit K, et al. The Prognostic Significance of Neuroendocrine Differentiation in Colorectal Carcinomas: Our Experience. J Clin Diagn Res (2015) Dec; 9(12): EC01–EC04.
[10] Yang Y, Wang X, Liu Y, Hu Y, Li Z, Li Z, et al. Up-Regulation of SALL4 Is Associated With Survival and Progression via Putative WNT Pathway in Gastric Cancer. Front Cell Dev Biol. 2021 Feb 11;9:600344.
[11] Carneiro FP, Ramalho LN, Britto-Garcia S, Ribeiro-Silva A, Zucoloto S. Immunohistochemical expression of p16, p53, and p63 in colorectal adenomas and adenocarcinomas. Dis Colon Rectum. 2006 May;49(5):588-94.
[12] Thomas GV, Szigeti K, Murphy M, Draetta G, Pagano M, Loda M. Down-regulation of p27 is associated with development of colorectal adenocarcinoma metastases. Am J Pathol. 1998 Sep;153(3):681-7.
[13] Shayeb AM, Kurzrock R, Adashek JJ, Kato S. Comprehensive Analysis of Human Epidermal Growth Factor Receptor 2 Through DNA, mRNA, and Protein in Diverse Malignancies. JCO Precis Oncol. 2023 Jul;7:e2200604.
[14] Zhang MQ, Lin F, Hui P, Chen ZM, Ritter JH, Wang HL. Expression of mucins, SIMA, villin, and CDX2 in small-intestinal adenocarcinoma. Am J Clin Pathol. 2007 Nov;128(5):808-16.
[15] Shinmura K, Kusafuka K, Kawasaki H, Kato H, Hariyama T, Tsuchiya K, et al. Identification and characterization of primary cilia-positive salivary gland tumours exhibiting basaloid/myoepithelial differentiation. J Pathol. 2021 Aug;254(5):519-530.
