# Supplementary material for: Immunohistochemical and molecular evolutionary features of jejunoileal adenocarcinoma unveiled through comparative analysis with colorectal adenocarcinoma
Source: Neoplasia. 2025 May 21;66:101180. doi: 10.1016/j.neo.2025.101180 (PMC12148733; doi:10.1016/j.neo.2025.101180)
Supplement: Supplementary file 2 [file mmc2.xlsx]

## Sheet: Supplementary Table S2A
Supplementary Table S2A: Comparison of the clinicopathological characteristics of patients with JIAC and those with CRAC
Characteristics		Number of cases (%) / average value [range]		P value
		JIAC	CRAC
		Case: n = 52	Case: n = 182
		Carcinoma: n = 55	Carcinoma: n = 192
Age		63.21 [42-90]	68.33 [33-94]	0.007 b
Sex assigned at birth	male	35 (67.3)	91 (50.0)	0.027 c
	female	17 (32.7)	91 (50.0)
Abdominal symptom	presence	39 (76.5)	66 (36.3)	< 0.001 c
	absence	12 (23.5)	116 (63.7)
History of alcohol	≧ 40 g/day	7 (15.9)	32 (18.9)	0.644 c
	< 40 g/day	37 (84.1)	137 (81.1)
History of smoking	BI ≧ 600	11 (26.8)	42 (26.8)	0.992 c
	BI < 600	30 (73.2)	115 (73.2)
History of cancer	presence	11 (22.4)	37 (20.6)	0.773 c
	absence	38 (77.6)	143 (79.4)
History of family's colorectal cancer	presence	7 (17.5)	28 (17.2)	0.961 c
	absence	33 (82.5)	135 (82.8)
Multiple primary carcinomas	presence	3 (5.8)	10 (5.5)	0.939 c
	absence	49 (94.2)	172 (94.5)
Adenoma component	presence	7 (12.7)	19 (9.9)	0.546 c
	absence	48 (87.3)	173 (90.1)
Maximum tumor size		5.22 [1.4-12.6]	4.26 [4.0-11.5]	0.005 b
Gross type	0	5 (10.2)	32 (16.7)	0.008 c
	1	9 (18.4)	16 (8.3)
	2	29 (59.2)	138 (71.9)
	3	6 (12.2)	5 (2.6)
	4	0 (0.0)	1 (0.5)
Histopathological type	wel/mod	44 (80.0)	176 (91.7)	0.0248 c
	por/muc	11 (20.0)	16 (8.3)
Pathological Stage	early a	9 (16.4)	52 (27.1)	0.1137 c
	advanced a	46 (83.6)	140 (72.9)
BI, Brinkman index; bold font, P < 0.05.
a Early cancer, pT stage of 0 or 1; advanced cancer, pT stage of 2, 3, or 4.
b P values calculated by using Student's t-test.
c P values calculated by using Pearson's chi-square test or Fisher's exact test.

## Sheet: Supplementary Table S2B
Supplementary Table S2B: Comparison of the clinicopathological characteristics of patients with JIAED and those with non-JIAED
Characteristics		Number of cases (%) / average value [range]		P value
		JIAED	non-JIAED
		Case: n = 15	Case: n = 31
		Carcinoma: n = 15	Carcinoma: n = 34
Age		63.13 [42-90]	63.32 [42-89]	0.962 b
Sex assigned at birth	male	10 (66.7)	23 (67.6)	1.000 c
	female	5 (33.3)	11 (32.4)
Abdominal symptom	presence	11 (73.3)	26 (78.8)	0.720 c
	absence	4 (26.7)	7 (21.2)
History of alcohol	≧ 40 g/day	2 (16.7)	4 (13.8)	1.000 c
	< 40 g/day	10 (83.3)	25 (86.2)
History of smoking	BI ≧ 600	4 (36.4)	6 (22.2)	0.432 c
	BI < 600	7 (63.6)	21 (77.8)
History of cancer	presence	4 (26.7)	6 (19.4)	0.706 c
	absence	11 (73.3)	25 (80.6)
History of family's colorectal cancer	presence	2 (18.2)	4 (14.8)	1.000 c
	absence	9 (81.8)	23 (85.2)
Tumor location	jejunum	12 (92.3)	21 (60.0)	0.040 c
	ileum	1 (7.7)	14 (40.0)
Multiple primary carcinomas	presence	0 (0.0)	3 (8.8)	0.543 c
	absence	15 (100.0)	31 (91.2)
Adenoma component	presence	3 (20.0)	3 (8.1)	0.338 c
	absence	12 (80.0)	34 (91.9)
Maximum tumor size		5.87 [4.0-11.0]	5.17 [1.4-12.6]	0.208 b
Gross type	0	2 (14.3)	2 (6.3)	0.673 c
	1	2 (14.3)	7 (21.9)
	2	9 (64.3)	18 (56.3)
	3	1 (7.1)	5 (15.6)
	4	0 (0.0)	0 (0.0)
Histopathological type	wel/mod	13 (86.7)	29 (78.4)	0.704 c
	por/muc	2 (13.3)	8 (21.6)
Pathological Stage	early a	2 (13.3)	5 (13.5)	1.000 c
	advanced a	13 (86.7)	32 (86.5)
BI, Brinkman index; bold font, P < 0.05.
a Early cancer, pT stage of 0 or 1; advanced cancer, pT stage of 2, 3, or 4.
b P values calculated by using Student's t-test.
c P values calculated by using Pearson's chi-square test or Fisher's exact test.
