# Supplementary material for: Immunohistochemical and molecular evolutionary features of jejunoileal adenocarcinoma unveiled through comparative analysis with colorectal adenocarcinoma
Source: Neoplasia. 2025 May 21;66:101180. doi: 10.1016/j.neo.2025.101180 (PMC12148733; doi:10.1016/j.neo.2025.101180)
Supplement: Supplementary file 3 [file mmc3.xlsx]

## Sheet: Supplementary Table S3A
Supplementary Table S3A: Comparison of immunohistochemical expression profiles between JIAC and its non-cancerous tissue and between CRAC and its non-cancerous tissue
Immunohistochemical marker a	Expression status	JIAC			CRAC
		Cancerous tissue	Non-cancerous tissue	P value b	Cancerous tissue	Non-cancerous tissue	P value b
CK7	high	13 (25.0)	0 (0.0)	< 0.001	11 (5.8)	0 (0.0)	0.001
	low	39 (75.0)	50 (100.0)		179 (94.2)	172 (100.0)
CK20	high	30 (57.7)	49 (98.0)	< 0.001	149 (78.4)	141 (82.0)	0.397
	low	22 (42.3)	1 (2.0)		41 (21.6)	31 (18.0)
SATB2	high	32 (61.5)	1 (2.0)	< 0.001	155 (82.0)	136 (79.1)	0.48
	low	20 (38.5)	50 (98.0)		34 (18.0)	36 (20.9)
β-catenin (nuc)	high	5 (9.6)	0 (0.0)	0.057	80 (42.3)	0 (0.0)	< 0.001
	low	47 (90.4)	51 (100.0)		109 (57.7)	172 (100.0)
c-Myc	high	2 (3.8)	30 (60.0)	< 0.001	77 (40.5)	12 (7.0)	< 0.001
	low	50 (96.2)	20 (40.0)		113 (59.5)	160 (93.0)
Syaptophysin	high	2 (3.8)	0 (0.0)	0.495	0 (0.0)	0 (0.0)	NULL
	low	50 (96.2)	51 (100.0)		189 (100.0)	172 (100.0)
Chromogranin A	high	4 (7.7)	1 (2.0)	0.363	0 (0.0)	1 (0.6)	0.476
	low	48 (92.3)	50 (98.0)		189 (100.0)	171 (99.4)
SALL4	high	4 (7.7)	0 (0.0)	0.118	1 (0.5)	0 (0.0)	1
	low	48 (92.3)	51 (100.0)		187 (99.5)	172 (100.0)
Glypican3	high	11 (21.2)	2 (3.9)	0.008	2 (1.1)	0 (0.0)	0.499
	low	41 (78.8)	49 (96.1)		184 (98.9)	172 (100.0)
p53	high	13 (25.0)	0 (0.0)	< 0.001	76 (40.0)	0 (0.0)	< 0.001
	low	39 (75.0)	51 (100.0)		114 (60.0)	172 (100.0)
Villin-1	high	36 (69.2)	42 (84.0)	0.079	156 (83.4)	72 (42.6)	< 0.001
	low	16 (30.8)	8 (16.0)		31 (16.6)	97 (57.4)
ARL13B	high	2 (3.8)	0 (0.0)	0.495	0 (0.0)	0 (0.0)	NULL
	low	50 (96.2)	50 (100.0)		189 (100.0)	171 (100.0)
MUC1	high	9 (17.3)	0 (0.0)	0.003	18 (9.5)	0 (0.0)	< 0.001
	low	43 (82.7)	51 (100.0)		171 (90.5)	172 (100.0)
Cyclin D1	high	149 (78.4)	55 (32.0)	< 0.001	46 (88.5)	18 (36.0)	< 0.001
	low	41 (21.6)	117 (68.0)		6 (11.5)	32 (64.0)
a Proteins showing a statistically significant difference in expression status between JIAC and CRAC or in prognosis between JIAC groups with positive and negative protein expression. Mismatch repair related proteins were not included.
b P values calculated by using Pearson's chi-square test or Fisher's exact test.

## Sheet: Supplementary Table S3B
Supplementary Table S3B: Immunohistochemical expression profiles of CK7 and CK20 in JIAC and CRAC
CK7/CK20 immunophenotype	JIAC	CRAC	P value a
	n = 52	n = 190
CK7+/CK20+	8 (15.4)	8 (4.2)	< 0.001
CK7+/CK20-	5 (9.6)	3 (1.6)
CK7-/CK20+	22 (42.3)	141 (74.2)
CK7-/CK20-	17 (32.7)	38 (20.0)
a P values calculated by using Pearson's chi-square test or Fisher's exact test.

## Sheet: Supplementary Table S3C
Supplementary Table S3C: Clinicopathological profiles of 9 dMMR-JIACs identified by immunohistochemical analysis
Patient ID	Age	Sex assigned at birth	History of cancer	History of family's colorectal cancer	Location	Tumor size (cm)	Gross type	Histopathological type	pT	pN	pM	pStage	Lack of MMR protein expressions
FJ06	49	male	None	None	jejunum	5.3 x 1.9	2	tub2	3	0	0	2	MSH2, MSH6
HM02	49	male	None	None	jejunum	6.5 x 5.0	3	tub1 > tub2	3	1	0	3	MLH1, PMS2
HM07	71	male	stomach	father, mother, uncle and cousins	ileum	5.0 x 4.0	3	por1	4	0	0	2	MSH2, MSH6
IR01	61	female	colorectum x2, uterus	N.D.	ileum	3.0 x 2.5	2	muc > tub2	4	2	0	3	MSH2, MSH6
SH01	71	male	colorectum	None	ileum	2.5 x 2.2	2	tub2	4	0	0	2	MLH1, PMS2
SH04	54	male	colorectum	mother	jejunum	10.0 x 9.0	5	tub2	4	1	0	3	MSH2, MSH6
SM01	68	male	N.D.	N.D.	ileum	3.8 x 1.7	1	tub1	4	0	0	2	MSH2, MSH6
					jejunum	2.2 x 2.1	1	tub1	2	0	0	1	MSH2, MSH6
TY01	90	female	lung	N.D.	N.D.	5.0 x 3.0	2	por2	4	1	1	4	PMS2
TY09	72	male	stomach	None	jejunum	6.0 x 3.0	2	tub2	3	0	0	2	MSH2, MSH6
N.D., no data.
Note that TY01 was diagnosed as pMMR-JIAC based on the result of WES analysis.
