# Supplementary material for: Immunohistochemical and molecular evolutionary features of jejunoileal adenocarcinoma unveiled through comparative analysis with colorectal adenocarcinoma
Source: Neoplasia. 2025 May 21;66:101180. doi: 10.1016/j.neo.2025.101180 (PMC12148733; doi:10.1016/j.neo.2025.101180)
Supplement: Supplementary file 4 [file mmc4.xlsx]

## Sheet: Supplementary Table S4A
Supplementary Table S4A: Data quality of whole exome sequencing analysis in dMMR-JIAC samples
Sample ID	Sampling location (tumor / normal)	Bcftools				FACETS		MSIsensor-pro	Maftools
		Number of SNVs	Number of InDels	Ti/Tv ratio	C>T ratio (%)	Tumor ploidy	Tumor purity	MSI score	TMB (mutation/MB)
FJ06-1	tumor	2236	693	10.71	85	2.05	0.59	28.74	35.52
FJ06-2	tumor	2389	755	9.71	84.1	2.07	0.66	31.79	37.4
FJ06-3	tumor	2007	643	9.97	84.4	2.07	0.51	24.11	32.58
FJ06-4	normal	reference	reference	reference	reference	reference	reference	reference	reference
FJ06-5	tumor	1236	579	10.04	84.8	2.06	0.41	20.19	22.44
FJ06-6	tumor	2441	779	9.8	84.4	2.07	0.67	31.18	38.6
HM07-1	tumor	3927	1184	9.2	82.2	2.15	0.65	33.86	61.4
HM07-2	tumor	3728	1060	9.5	82.5	2.13	0.63	33.01	57.8
HM07-3	tumor	3907	1144	9.39	82.4	2.16	0.68	34.76	60.54
HM07-4	normal	reference	reference	reference	reference	reference	reference	reference	reference
HM07-5	tumor	3522	1089	9.33	82.1	2.16	0.52	29.97	55.26
HM07-6	tumor	3989	1193	9.25	82.2	2.14	0.72	36.08	61.52
HM07-7	tumor	3949	1196	8.77	81.8	2.12	0.73	36.54	61.64
FJ03-1	tumor	3599	1159	6.51	76.4	2.05	0.56	29.48	58.26
FJ03-4	normal	reference	reference	reference	reference	reference	reference	reference	reference
ID, identification number; SNV, single nucleotide variant; InDel, insertion/deletion; Ti/Tv, transition to transversion; MSI, miscrosatellite instability, TMB, tumor mutation burden; MB, megabase.

## Sheet: Supplementary Table S4B
Supplementary Table S4B: Data quality of whole exome sequencing analysis in pMMR-JIAC samples
Sample ID	Sampling location (tumor / normal)	Bcftools				FACETS		MSIsensor-pro	Maftools
		Number of SNVs	Number of InDels	Ti/Tv ratio	C>T ratio (%)	Tumor ploidy	Tumor purity	MSI score	TMB (mutation/MB)
FJ01-1	tumor	127	2	3.38	70.9	1.88	0.8	0.28	1.74
FJ01-2	tumor	128	2	3.41	71.1	1.85	0.86	0.29	1.76
FJ01-3	tumor	130	2	3.48	70.8	1.83	0.79	0.21	1.74
FJ01-4	normal	reference	reference	reference	reference	reference	reference	reference	reference
FJ01-5	tumor	128	2	3.57	72.7	1.86	0.66	0.04	1.76
FJ01-6	tumor	127	2	3.54	71.7	1.87	0.61	0.01	1.82
FJ01-7	tumor	137	2	3.57	71.5	1.88	0.65	0.06	1.82
FJ02-1	tumor	90	11	2.33	64.4	1.97	0.4	0.01	2.6
FJ02-3	tumor	212	11	2.37	62.7	2.01	0.57	0.18	2.64
FJ02-4	normal	reference	reference	reference	reference	reference	reference	reference	reference
FJ02-7	tumor	116	9	2.62	65.5	1.98	0.43	0.03	2.56
FJ04-1	tumor	71	3	4.07	69	3.19	0.47	0.13	1.78
FJ04-2	tumor	79	4	3.94	72.2	3.15	0.5	0.2	1.8
FJ04-3	tumor	120	4	3	64.2	3.17	0.65	0.47	1.84
FJ04-4	normal	reference	reference	reference	reference	reference	reference	reference	reference
FJ04-5	tumor	77	4	3.81	71.4	3.09	0.49	0.18	1.8
FJ04-6	tumor	90	3	4	68.9	3.18	0.54	0.28	1.7
FJ04-7	tumor	129	4	3.03	65.1	3.15	0.68	0.65	1.86
FJ04-8	tumor	113	4	3.04	65.5	3.2	0.65	1	1.84
KS01-1	tumor	131	7	2.05	60.3	1.77	0.7	0.21	1.88
KS01-2	tumor	114	8	2.26	60.5	1.78	0.5	0.06	1.84
KS01-3	tumor	136	5	2.32	62.5	1.85	0.74	0.3	1.88
KS01-4	normal	reference	reference	reference	reference	reference	reference	reference	reference
KS01-5	tumor	122	7	2.59	65.6	3.39	0.49	0.19	1.84
KS01-6	tumor	107	5	2.82	65.4	3.07	0.47	0.18	1.72
KS10-1	tumor	273	12	1.05	38.1	2.95	0.88	1	3.74
KS10-2	tumor	105	6	1.28	38.1	2.9	0.41	0	3.5
KS10-4	normal	reference	reference	reference	reference	reference	reference	reference	reference
KS10-5	tumor	263	11	1.12	39.5	3.02	0.79	0.8	3.72
KS10-6	tumor	123	8	1.12	39	2.97	0.43	0.06	3.64
KS10-8	tumor	220	7	0.98	36.4	3.02	0.56	0.17	3.6
SH02-1	tumor	190	18	1.57	49.5	3.84	0.63	0.34	3.04
SH02-3	tumor	209	17	1.35	46.4	3.91	0.51	0.34	2.96
SH02-4	normal	reference	reference	reference	reference	reference	reference	reference	reference
SH02-5	tumor	245	14	1.36	46.9	1.98	0.68	0.46	3.32
SH03-1	tumor	142	5	6.1	80.1	3.34	0.46	0.09	2.42
SH03-2	tumor	146	6	6.68	80.8	3.29	0.47	0.06	2.3
SH03-3	tumor	146	5	7.11	82.9	3.24	0.51	0.17	2.32
SH03-4	normal	reference	reference	reference	reference	reference	reference	reference	reference
SH03-5	tumor	156	5	5.78	80.1	3.29	0.55	0.12	2.5
SH03-6	tumor	134	5	6.44	81.3	3.33	0.44	0.12	2.38
TY01-1	tumor	189	6	5.3	77.2	2.41	0.79	0.88	2.78
TY01-2	tumor	195	9	5.29	77.9	2.35	0.77	0.91	2.88
TY01-3	tumor	168	7	5	77.4	2.31	0.63	0.47	2.76
TY01-4	normal	reference	reference	reference	reference	reference	reference	reference	reference
TY01-5	tumor	194	9	3.62	73.7	2.28	0.86	1.26	2.76
TY01-6	tumor	189	8	4.4	76.7	2.26	0.86	1.67	2.72
TY01-7	tumor	182	8	4.52	77.5	2.32	0.79	1.17	2.72
ID, identification number; SNV, single nucleotide variant; InDel, insertion/deletion; Ti/Tv, transition to transversion; MSI, miscrosatellite instability, TMB, tumor mutation burden; MB, megabase.
