# Supplementary material for: Immunohistochemical and molecular evolutionary features of jejunoileal adenocarcinoma unveiled through comparative analysis with colorectal adenocarcinoma
Source: Neoplasia. 2025 May 21;66:101180. doi: 10.1016/j.neo.2025.101180 (PMC12148733; doi:10.1016/j.neo.2025.101180)
Supplement: Supplementary file 5 [file mmc5.xlsx]

## Sheet: Supplementary Table S5A
Supplementary Table S5A: Clinicopathological profiles of JIAC or CRAC patients for evolutionary analysis
Patient ID	Sex assigned at birth	Age	Pathological stage	Type of carcinoma
FJ01	female	58	pT4	JIAC
FJ02	female	60	pT4	JIAC
FJ04	male	48	pT2	JIAC
KS01	male	87	pT4	JIAC
KS10	male	59	pT2	JIAC
SH02	male	72	pT3	JIAC
SH03	male	85	pT4	JIAC
TY01	female	90	pT4	JIAC
V402	female	45	pT4	CRAC
V750	male	65	pT4	CRAC
V824	male	61	pT4	CRAC
V930	female	71	pT4	CRAC
V953	female	68	pT4	CRAC
V974	female	60	pT4	CRAC
Patient12	male	74	pT3	CRAC
Patient14	female	66	pT3	CRAC
Patient15	male	42	pT3	CRAC
FJ06	male	49	pT2	JIAC
HM07	female	71	pT2	JIAC

## Sheet: Supplementary Table S5B
Supplementary Table S5B: Statistical comparison of clinicopathological profiles between pMMR-JIAC patients and pMMR-CRAC patients for evolutionary analysis
Characteristics		Number of cases (%) or average value [range]		P value
		pMMR-JIAC	pMMR-CRAC
		n = 8	n = 9
Age		69.88 [48-90]	61.33 [45-74]	0.227 a
Sex assigned at birth	male	5 (62.5)	4 (44.4)	0.457 b
	female	3 (37.5)	5 (55.6)
Pathological stage	pT2	2 (25.0)	0 (0.0)	0.218 b
	pT3	1 (12.5)	3 (33.3)
	pT4	5 (62.5)	6 (66.7)
a P value calculated using Student t-test.
b P values calculated using Pearson's chi-square test or Fisher's exact test.

## Sheet: Supplementary Table S5C
Supplementary Table S5C: Driver gene mutations of pMMR-JIACs for the construction of phylogenetic trees
Gene	Mutation (CDS)	Mutation (amino acid)	ClinVar interpretation	fathmm-MKL coding score	COSMIC ID	COSMIC number of registrated samples	Sample ID
ARID2	c.5364-1G>T	Unknown	N.D.	0.99	N.D.	N.D.	FJ01-1, FJ01-2, FJ01-3, FJ01-5, FJ01-6, FJ01-7
KIF2B	c.511C>T	p.R171*	N.D.	0.813	N.D.	N.D.	FJ01-1, FJ01-2, FJ01-3, FJ01-5, FJ01-6, FJ01-7
SALL3	c.1001C>A	p.S334*	N.D.	0.378	N.D.	N.D.	FJ01-1, FJ01-2, FJ01-3, FJ01-5, FJ01-6, FJ01-7
TP53	c.844C>T	p.R282W	Pathogenic	0.987	COSV52662048	242 (large intestine), 61 (oesophagus), 48 (upper aerodigestive tract), etc	FJ01-1, FJ01-2, FJ01-3, FJ01-5, FJ01-6, FJ01-7
ZNF254	c.110T>A	p.L37*	N.D.	0.044	N.D.	N.D.	FJ01-1, FJ01-2, FJ01-3, FJ01-5, FJ01-6, FJ01-7
FGF12	c.325C>T	p.R109*	N.D.	0.932	N.D.	N.D.	FJ02-1, FJ02-3, FJ02-7
GOLGA6L6	c.1996C>T	p.R666*	N.D.	0.005	N.D.	N.D.	FJ02-1, FJ02-3, FJ02-7
LIG4	c.73C>T	p.R25*	N.D.	0.974	N.D.	N.D.	FJ04-1, FJ04-2, FJ04-3, FJ04-5, FJ04-6, FJ04-7, FJ04-8
TP53	c.916C>T	p.R306*	Pathogenic	0.947	COSV52662281	57 (large intestine), 39 (breast), 23 (upper aerodigestive tract), etc	FJ04-1, FJ04-2, FJ04-3, FJ04-5, FJ04-6, FJ04-7, FJ04-8
ZFHX4	c.6041C>T	p.P2014L	N.D.	0.964	N.D.	N.D.	FJ04-1, FJ04-2, FJ04-3, FJ04-5, FJ04-6, FJ04-7, FJ04-8
PMS2	c.1652_1653insGACTA	p.C551Wfs*46	N.D.	NULL	N.D.	N.D.	KS01-1, KS01-2, KS01-3, KS01-5, KS01-6
TP53	c.584T>A	p.I195N	Uncertain significance	0.994	COSV52720899	7 (breast), 7 (ovary), 4 (large intestine), etc	KS01-1, KS01-2, KS01-3, KS01-5, KS01-6
VPREB3	c.342C>G	p.Y114*	N.D.	0.694	N.D.	N.D.	KS01-1, KS01-2, KS01-3, KS01-5, KS01-6
GABRG3	c.679A>T	p.R227*	N.D.	0.882	N.D.	N.D.	KS10-1, KS10-2, KS10-5, KS10-6, KS10-8
GOLGA6L6	c.716T>A	p.L239Q	N.D.	0.377	N.D.	N.D.	KS10-1, KS10-2, KS10-5, KS10-6, KS10-8
MAGEB3	c.385A>T	p.K129*	N.D.	0.175	N.D.	N.D.	KS10-1, KS10-2, KS10-5, KS10-6, KS10-8
NAPB	c.526del	p.E176Sfs*23	N.D.	NULL	N.D.	N.D.	KS10-1, KS10-2, KS10-5, KS10-6, KS10-8
TP53	c.637C>T	p.R213*	Pathogenic	0.955	COSV52665560	117 (large intestine), 84 (breast), 44 (skin), etc	KS10-1, KS10-2, KS10-5, KS10-6, KS10-8
ZFHX4	c.4265G>A	p.R1422Q	N.D.	0.991	N.D.	N.D.	KS10-1, KS10-2, KS10-5, KS10-6, KS10-8
ZNF33B	c.2302C>T	p.Q768*	N.D.	0.005	N.D.	N.D.	KS10-1, KS10-2, KS10-5, KS10-6, KS10-8
ARID2	c.5333dupA	p.N1778Kfs*4	N.D.	NULL	N.D.	N.D.	SH02-1, SH02-3, SH02-5
KIF2B	c.877C>T	p.R293C	N.D.	0.864	N.D.	N.D.	SH02-5
SHC1	c.1132C>T	p.R378*	N.D.	0.592	N.D.	N.D.	SH02-1, SH02-3, SH02-5
SLCO1C1(1)	c.405G>T	p.Q135H	N.D.	0.83	N.D.	N.D.	SH02-1, SH02-3, SH02-5
SLCO1C1(2)	c.592G>T	p.G198*	N.D.	0.991	N.D.	N.D.	SH02-1, SH02-3
TP53	c.584T>C	p.I195T	Pathogenic	0.993	COSV52664264	37 (breast), 20 (ovary), 12 (large intestine), etc	SH02-1, SH02-3, SH02-5
ZFHX4	c.1033T>C	p.Y345H	N.D.	0.901	N.D.	N.D.	SH02-1, SH02-3, SH02-5
C6orf118	c.1114C>T	p.R372*	N.D.	0.01	N.D.	N.D.	SH03-1, SH03-2, SH03-3, SH03-5, SH03-6
TP53	c.473G>A	p.R158H	Pathogenic	0.99	COSV52680378	40 (large intestine), 13 (central nervous system), 9 (prostate), etc	SH03-1, SH03-2, SH03-3, SH03-5, SH03-6
ARID2(1)	c.1624C>T	p.R542*	N.D.	0.982	COSV57595668	2 (skin), 1 (soft tissue), 1 (not specified)	TY01-1, TY01-2, TY01-3, TY01-5, TY01-6, TY01-7
ARID2(2)	c.4135_4136insTTAT	p.H1379Lfs*3	N.D.	NULL	N.D.	N.D.	TY01-1, TY01-2, TY01-3, TY01-5, TY01-6, TY01-7
IGSF21	c.718C>T	p.R240*	N.D.	0.9	N.D.	N.D.	TY01-1, TY01-2, TY01-3, TY01-5, TY01-6, TY01-7
ROBO4	c.2373_2387delinsTCAGGGGTCAGCACG	p.P795_E796insDVLTP	N.D.	NULL	N.D.	N.D.	TY01-1, TY01-2, TY01-3, TY01-5, TY01-6, TY01-7
SH2D3A	c.709C>T	p.R237*	N.D.	0.64	N.D.	N.D.	TY01-2
SLCO1C1	c.1474G>A	p.G492S	N.D.	0.988	N.D.	N.D.	TY01-2
TP53	c.998_1006del	p.R333_E336delinsQ	N.D.	NULL	N.D.	N.D.	TY01-1, TY01-2, TY01-3, TY01-5, TY01-6, TY01-7
ZFHX4	c.6553C>T	p.R2185*	N.D.	0.627	N.D.	N.D.	TY01-1, TY01-2, TY01-3, TY01-5, TY01-6, TY01-7
CDS, coding sequence; ID, identification number; N.D., not detected.

## Sheet: Supplementary Table S5D
Supplementary Table S5D: Driver gene mutations of pMMR-CRACs for the construction of phylogenetic trees
Gene	Mutation (CDS)	Mutation (amino acid)	ClinVar interpretation	fathmm-MKL coding score	COSMIC ID	COSMIC number of registrated samples	Sample ID
APC	c.4607dupA	p.T1538Nfs*3	Pathogenic	NULL	COSV57320557	222 (large intestine), 61 (stomach), 30 (prostate), etc	V402-P1, V402-P3
KRAS	c.183A>T	p.Q61H	Pathogenic	0.927	COSV55499223	50 (large intestine), 29 (lung), 22 (haematopoietic and lymphoid tissue), etc	V402-P1, V402-P3
PTEN	c.743_758del	p.V249Kfs*2	N.D.	NULL	N.D.	N.D.	V402-P1, V402-P4
ZFHX3	c.1850C>T	p.P617L	N.D.	0.974	N.D.	N.D.	V402-P1, V402-P2, V402-P4
APC(1)	c.1864C>T	p.R622W	Uncertain significance	0.947	COSV57337834	2 (large intestine), 1 (thyroid), 1 (small intestine)	V750-P2, V750-P4, V750-P5
APC(2)	c.2549delA	p.N851Ifs*47	N.D.	NULL	COSV57393908	3 (large intestine)	V750-P1, V750-P2, V750-P3, V750-P4, V750-P5
APC(3)	c.4454C>A	p.S1485*	N.D.	0.97	COSV57338787	1 (large intestine), 1 (endometrium)	V750-P4, V750-P5
KRAS	c.35G>A	p.G12D	Pathogenic	0.979	COSV55497369	8798 (large intestine), 3001 (pancreas), 1368 (lung), etc	V750-P1, V750-P2, V750-P3, V750-P4, V750-P5
PIK3R1	c.597_617del	p.M200_D206del	N.D.	NULL	N.D.	N.D.	V750-P1
SMAD4	c.1067C>T	p.P356L	N.D.	0.982	COSV61685209	9 (large intestine), 1 (biliary tract), 1 (stomach), etc	V750-P1, V750-P2, V750-P3, V750-P4, V750-P5
SMARCA4(1)	c.3638A>T	p.K1213M	N.D.	0.988	N.D.	N.D.	V750-P1, V750-P2, V750-P3, V750-P4, V750-P5
SMARCA4(2)	c.3639G>T	p.K1213N	N.D.	0.967	N.D.	N.D.	V750-P1, V750-P2, V750-P3, V750-P4, V750-P5
TP53	c.178C>T	p.Q60*	Pathogenic	0.926	COSV52660737	27 (breast), 17 (urinary tract), 14 (large intestine), etc	V750-P1, V750-P2, V750-P3, V750-P4, V750-P5
APC	c.3862G>T	p.E1288*	Pathogenic	0.944	COSV57322511	54 (large intestine), 1 (small intestine)	V824-P1, V824-P2, V824-P3
BCL9L	c.1220G>A	p.R407Q	N.D.	0.959	N.D.	N.D.	V824-P1, V824-P2, V824-P3
FAT4	c.14156C>A	p.A4719E	N.D.	0.988	N.D.	N.D.	V824-P3
KRAS	c.35G>T	p.G12V	Pathogenic	0.984	COSV55497419	5634 (large intestine), 1911 (pancreas), 1550 (lung), etc	V824-P1, V824-P2, V824-P3
PIK3CA	c.1637A>G	p.Q546R	Pathogenic	0.971	COSV55876869	26 (breast), 21 (large intestine), 16 (endometrium), etc	V824-P1, V824-P2, V824-P3
TP53	c.418G>A	p.V140M	Pathogenic	0.988	COSV52661812	28 (large intestine), 20 (breast), 17 (haematopoietic and lymphoid tissue), etc	V824-P1, V824-P2, V824-P3
APC(1)	c.667C>T	p.R223*	Pathogenic	0.979	COSV57321978	110 (large intestine), 1 (stomach), 1 (skin), etc	V930-P1, V930-P2, V930-P3, V930-P4, V930-P5
APC(2)	c.3878dupT	p.G1294Wfs*3	N.D.	NULL	COSV57394079	1 (large intestine)	V930-P1, V930-P2, V930-P3, V930-P4, V930-P5
KRAS	c.35G>A	p.G12D	Pathogenic	0.979	COSV55497369	8798 (large intestine), 3001 (pancreas), 1368 (lung), etc	V930-P1, V930-P2, V930-P3, V930-P4, V930-P5
SMAD3	c.252G>T	p.R84S	N.D.	0.656	N.D.	N.D.	V930-P1, V930-P2, V930-P3, V930-P4, V930-P5
TCF7L2	c.451G>T	p.D151Y	N.D.	0.987	N.D.	N.D.	V930-P1, V930-P2, V930-P3, V930-P4, V930-P5
APC(1)	c.703G>T	p.E235*	N.D.	0.979	COSV57331228	4 (large intestine)	V953-P1, V953-P2, V953-P3
APC(2)	c.1312+1G>A	Unknown	Pathogenic	NULL	COSV57343038	7 (large intestine)	V953-P1, V953-P3
CDH1	c.871G>A	p.D291N	Uncertain significance	0.972	COSV55730544	1 (central nervous system)	V953-P2
EPHA7	c.1645C>T	p.P549S	N.D.	0.989	N.D.	N.D.	V953-P3
FANCD2	c.758G>A	p.R253Q	N.D.	0.027	N.D.	N.D.	V953-P1
FAT3	c.8333C>T	p.A2778V	N.D.	0.097	N.D.	N.D.	V953-P1, V953-P2, V953-P3
KRAS	c.35G>T	p.G12V	Pathogenic	0.984	COSV55497419	5634 (large intestine), 1911 (pancreas), 1550 (lung), etc	V953-P1, V953-P2, V953-P3
TGIF1	c.170T>C	p.L57P	N.D.	0.914	N.D.	N.D.	V953-P1, V953-P2, V953-P3
TP53	c.346C>T	p.R116W	Pathogenic	0.94	COSV52662035	199 (large intestine), 94 (breast), 56 (haematopoietic and lymphoid tissue), etc	V953-P1, V953-P2, V953-P3
APC(1)	c.793C>T	p.R265*	Pathogenic	0.984	COSV57325157	60 (large intestine), 2 (prostate), 1 (upper aerodigestive tract)	V974-P1, V974-P2, V974-P3
APC(2)	c.4045C>T	p.Q1349*	Pathogenic	0.927	COSV57323776	68 (large intestine), 1 (lung)	V974-P1, V974-P2, V974-P3
JUN	c.109_110del	p.S37Hfs*69	N.D.	NULL	COSV64664132	2 (breast), 1 (stomach)	V974-P1, V974-P2, V974-P3
KRAS	c.34G>T	p.G12C	Conflicting interpretations	0.984	COSV55497469	2557 (lung), 2041 (large intestine), 173 (pancreas), etc	V974-P1, V974-P2, V974-P3
LRP1B	c.13208C>G	p.T4403R	N.D.	0.873	N.D.	N.D.	V974-P1, V974-P2, V974-P3
PIK3CA	c.1636C>A	p.Q546K	Conflicting interpretations	0.967	COSV55873527	128 (large intestine), 23 (breast), 20 (endometrium), etc	V974-P1, V974-P2, V974-P3
TCF7L2	c.725G>A	p.G242E	N.D.	0.96	N.D.	N.D.	V974-P1, V974-P2, V974-P3
TP53	c.324_325insAGT	p.S109_C110insS	N.D.	NULL	N.D.	N.D.	V974-P1, V974-P2, V974-P3
APC(1)	c.1974_1977del	p.S660Mfs*39	Pathogenic	NULL	N.D.	N.D.	Patient12-P2, Patient12-P3, PAtient12-P4, Patient12-P5
APC(2)	c.4045C>T	p.Q1349*	Pathogenic	0.927	COSV57323776	68 (large intestine), 1 (lung)	Patient12-P2, Patient12-P3, PAtient12-P4, Patient12-P5
GRIN2A	c.2537G>A	p.R846H	N.D.	0.977	N.D.	N.D.	Patient12-P2, Patient12-P3, PAtient12-P4, Patient12-P5
MUC6	c.2266C>T	p.R756W	N.D.	0.097	N.D.	N.D.	Patient12-P2, Patient12-P3, PAtient12-P4, Patient12-P5
TCF7L2	c.932+1G>A	Unknown	N.D.	0.988	COSV53335999	1 (large intestine)	Patient12-P2, Patient12-P3, PAtient12-P4, Patient12-P5
TP53	c.400G>T	p.G134*	Pathogenic	0.997	COSV52670619	15 (lung), 3 (upper aerodigestive tract), 2 (ovary), etc	Patient12-P2, Patient12-P3, PAtient12-P4, Patient12-P5
ZFHX3	c.613C>T	p.R205*	N.D.	0.972	N.D.	N.D.	Patient12-P2, Patient12-P3, PAtient12-P4, Patient12-P5
APC(1)	c.676C>T	p.R226*	Pathogenic	0.672	COSV57320867	81 (large intestine), 1 (lung), 1 (not specified)	Patient14-P1, Patient14-P2, Patient14-P3, Patien14-P4, Patient14-P5
APC(2)	c.3698del	p.S1234Lfs*13	N.D.	NULL	COSV99965240	2 (pancreas), 1 (large intestine), 1 (small intestine)	Patient14-P1, Patient14-P2, Patient14-P3, Patien14-P4, Patient14-P5
BIRC6	c.664C>G	p.P222A	N.D.	0.965	N.D.	N.D.	Patient14-P2, Patien14-P3
MTOR	c.4448G>T	p.C1483F	Pathogenic	0.988	COSV63869079	1 (kidney)	Patien14-P1
SMAD4	c.1217C>T	p.A406V	Uncertain significance	0.982	COSV61685722	6 (large intestine), 2 (biliary tract)	Patient14-P2, Patient14-P3, Patien14-P4, Patient14-P5
TGIF1	c.750del	p.F247Lfs*7	N.D.	NULL	N.D.	N.D.	Patient14-P1, Patient14-P5
TP53	c.370_371insTCATCA	p.I123_T124insII	N.D.	NULL	N.D.	N.D.	Patient14-P2, Patient14-P3, Patien14-P4, Patient14-P5
APC(1)	c.1697del	p.L567Sfs*5	Pathogenic	NULL	N.D.	N.D.	Patient15-P1, Patient15-P2, Patient15-P3, Patient15-P4, Patient15-P5
APC(2)	c.4135G>T	p.E1379*	N.D.	0.915	COSV57321785	40 (large intestine)	Patient15-P1, Patient15-P2, Patient15-P3, Patient15-P4, Patient15-P5
BCORL1	c.4337G>A	p.R1446Q	N.D.	0.085	N.D.	N.D.	Patient15-P1, Patient15-P2, Patient15-P3, Patient15-P4, Patient15-P5
BIRC6	c.6199C>A	p.H2067N	N.D.	0.988	N.D.	N.D.	Patient15-P1, Patient15-P2, Patient15-P3, Patient15-P4
RAF1	c.508C>T	p.H170Y	N.D.	0.992	N.D.	N.D.	Patient15-P1, Patient15-P2, Patient15-P3, Patient15-P4, Patient15-P5
TP53	c.448C>T	p.R150W	Pathogenic	0.987	COSV52662048	242 (large intestine), 61 (oesophagus), 48 (upper aerodigestive tract), etc	Patient15-P1, Patient15-P2, Patient15-P3, Patient15-P4, Patient15-P5
CDS, coding sequence; ID, identification number; N.D., not detected.
